# Supplementary material for: The Israeli national population program of genetic carrier screening for reproductive purposes. How should it be continued?
Source: Isr J Health Policy Res. 2019 Dec 16;8:73. doi: 10.1186/s13584-019-0345-1 (PMC6912952; doi:10.1186/s13584-019-0345-1)
Supplement: Supplementary file 1 — Additional file 1. The Israeli population genetic screening program for reproductive purposes. Genetic tests recommended and available free of charge in 2019 according to the origin of the spouses. [file 13584_2019_345_MOESM1_ESM.xlsx]

## Sheet: J_x000a_ews
Ashkenazi
Tay-Sachs
Familial Dysautonomia
Canavan Disease
Smith Lemli Opitz
Walker Warburg
Hyperinsulinemic hypoglycemia familial 1
Moroccan
Tay Sachs,
thalassemia
Progressive cerebello cerebro atrophy: PCCA1
Progressive cerebello cerebro atrophy PCCA2
Yemeni
metachromatic leukodystrophy
Iraqi
Thalasemia
Costeff disease
Progressive cerebello cerebro atrophy: PCCA1
Caucasian
Infantile cerebral cerebellar atrophy, mitochondrial complex 1 deficiency
chronic granulomatous disease
Bukharin
Methylenetetrahydrofolate reductase deficiency
Spastic Paraplegia 49-HSP - Hereditary Sensory-Autonomic Neuropathy
Indian (Cochin)
Encephalopathy, progressive early-onset with brain atrophy and thin corpus callosum

## Sheet: Arabs not Negev Bedouins)
population	locality	Gene:Disease Name	Mutation Name
Arabs	ALL	Thalasemia
Christian Arabs	ALL	ERCC8:Cockayne syndrome, type A	c.966C>A p.Tyr322Ter
Christian Arabs	ALL	TYR:Albinism, oculocutaneous, type IA	c.149C>G p.Ser50Ter
Christian Arabs	ALL	TYR:Albinism, oculocutaneous, type IA	c.757G>A p.Gly253Arg
Christian Arabs	ALL	TYR:Albinism, oculocutaneous, type IA	c.896G>A p.Arg299His
Christian Arabs	ALL	TYR:Albinism, oculocutaneous, type IA	c.1037-1G>A IVS2-1G
Christian Arabs	ALL	TYR:Albinism, oculocutaneous, type IA	c.1204C>T p.Arg402Ter
Christian Arabs	ALL	TYR:Albinism, oculocutaneous, type IA	c.1217C>T p.Pro406Leu
Christian Arabs	ALL	CPS1:Carbamoylphosphate synthetase I deficiency	IVS29+1G>C c.3558+1G>C
Christian Arabs	ALL	CPS1:Carbamoylphosphate synthetase I deficiency	c.4101+2T>C IVS34+2T>C
Druze	ALL	PCNT:Microcephalic osteodysplastic primordial dwarfism, type II	c.3465-1G>A
Muslim Arabs, Bedouins	Galilee	SLC26A4:Pendred syndrome	c.1198delT p.Cys400Valfs*32
Muslim Arabs	Galilee and center	SMPD1:Niemann-Pick disease type B, SMPD1-related	c.573delT p.Ser192Alafs*65 AKA NPA-677delT
Muslim Arabs	1	NPHS1:Nephrotic syndrome type 1	c.1138C>T p.Gln380Ter
Muslim Arabs	1	NPHS1:Nephrotic syndrome type 1	c.2160dupC p.Cys721Leufs*5
Muslim Arabs	1	AGXT:Hyperoxaluria, primary, type I	c.121G>A p.Gly41Arg
Muslim Arabs	1	PCDH12: Microcephaly, seizures, spasticity, and brain calcification	c.2515C>T p.R839X
Druze	2	BCKDHB:Maple syrup urine disease, type Ib	c.1016C>T p.Ser339Leu AKA Ser289Leu
Druze	2	CPT1A:Carnitine palmitoyltransferase 1 deficiency	c.1361A>G p.Asp454Gly
Druze	2	HEXA:Tay-Sachs disease	c.835T>C p.Ser279Pro
Druze	2	HEXA:Tay-Sachs disease	c.496delC p.Arg166Alafs*33
Druze	2	GATC:Hypertophic Cardiomyopathy	c.233T>G p.M78R
Druze	2	FANCA:Fanconi anemia, complementation group A	c.3788_3790delTCT c.3785_3787del3
Druze	2	TYR:Albinism, oculocutaneous type 1	c.1357C>T p. Gln453Ter
Muslim Arabs, Bedouins	3	NBEAL2:Gray platelet syndrome	c.2701C>T p.Arg901Ter
Muslim Arabs, Bedouins	4	DOLK:Congenital disorder of glycosylation, type Im dilated cardiomyopathy	c.912G>T p.Trp304Cys
Muslim Arabs, Bedouins	4	ARSA:Metachromatic leukodystrophy - MLD	c.292_293TC>CT p.Ser98Leu
Muslim Arabs	5	LIPA:Wolman disease	c.398delC p.Ser133Ter
Muslim Arabs, Bedouins	6	CLCNKB:Bartter syndrome, type 3 and Gitelman syndrome	c.1313G>A p.Arg438His
Druze	7	GNPTG:Mucolipidosis III gamma	c.499dupC p.Leu167Profs*64 AKA c.500insC
Muslim Arabs	8	MOCS1:Molybdenum cofactor deficiency A	c.971G>A p.Gly324Glu
Muslim Arabs	8	CTSK:Pycnodysostosis	c.990A>G p.Ter330Trp
Muslim Arabs	8	HMGCL:HMG-CoA lyase deficiency	c.122G>A p.Arg41Gln
Muslim Arabs	8	AGXT:Hyperoxaluria, primary, type I	c.680+1G>A Ex2splice AKA 480+1G>A
Muslim Arabs	8	TTN: Lethal contractural syndrome	c.36122delC
Druze	9	AGXT:Hyperoxaluria, primary, type I	c.584T>G p.Met195Arg AKA 706T>G
Druze	9	HOGA1:Hyperoxaluria, primary, type III	c.944_946delAGG p.Glu315del
Druze	9	PEPD:Prolidase deficiency	c.605C>T p.Ser202Phe
Druze	9	ERCC6:Cockayne syndrome, type B	c.1035_1036insT p.Lys345Asnfs*24
Muslim Arabs	10	SNAP29:Cerebral dysgenesis, neuropathy, ichthyosis, and palmoplantar keratoderma syndrome - CEDNIK Syndrome	c.223delG p.Val75Serfs*28 AKA c.220delG
Druze	11	GALC:Krabbe disease	c.1748A>C p.N583S
Druze	11	NARS2:Combined oxidative phosphorylation deficiency 24	c.500A>G p.His167Arg
Muslim Arabs	12	CFTR:Cystic fibrosis	c.3731G>A p.Gly1244Glu
Muslim Arabs	12	LAMB3:Epidermolysis bullosa, junctional, non-Herlitz type, LAMB3-Related	c.3247C>T p.Gln1083Ter
Muslim Arabs	12	LAMA3:Laryngoonychocutaneous Syndrome	c.2975delA p.Asn992Ilefs*47 AKA c.2942delA
Muslim Arabs	12	RAG2:Severe combined immudeficiency, B cell-negative, RAG2-related	c.379A>T p.Lys127Ter
Muslim Arabs	12	IGHMBP2:Neuronopathy, distal hereditary motor, type VI	c.707T>G p.Leu236Ter
Muslim Arabs	12	LIPA:Wolman disease	c.398delC p.Ser133Ter
Muslim Arabs	12	ABCB11:Cholestasis, progressive familial intrahepatic type 2	c.3268C>T p.R1090*
Druze	13	ERCC6:Cockayne syndrome, type B	c.1035_1036insT p.Lys345Asnfs*24
Druze	13	PEPD:Prolidase deficiency	c.605C>T p.Ser202Phe
Druze	13	AGXT:Hyperoxaluria, primary, type I	c.584T>G p.Met195Arg AKA 706T>G
Muslim Arabs	14	ETFDH:Glutaric acidemia IIC	c.1084G>A p.Gly362Arg
Muslim Arabs	14	PRCD:Retinitis pigmentosa 36	c.64C>T p.Arg22Ter
Muslim Arabs	15	ERCC5:Xeroderma pigmentosum, group G/Cockayne syndrome (XPG)	c.205C>T p.Arg69Ter
Muslim Arabs	16	TBX19:Adrenocorticotropic hormone deficiency	c.574_577delATAG p.Ile192Profs*2
Druze	17	ATM:Ataxia-telangiectasia	c.1339C>T p.Arg447Ter
Druze	17	NARS2:Combined oxidative phosphorylation deficiency 24	c.500A>G p.His167Arg
Muslim Arabs, Bedouins	18	GAA:Pompe (Glycogen storage disease type II)	c.1210G>A p.Asp404Asn
Muslim Arabs	19	PCDH12:Microcephaly, seizures, spasticity, and brain calcification	995delT
Muslim Arabs	20	AMT:Glycine encephalopathy, AMT-related	c.125A>G p.His42Arg
Muslim Arabs	20	PDE6G:Retinitis pigmentosa 57	c.187+1G>T Intron ARG604TER
Muslim Arabs	20	WISP3:Arthropathy, progressive pseudorheumatoid, of childhood	c.536_537delGT p.Cys179Ter
Muslim Arabs	21	GALC:Krabbe disease	c.1630G>A p.Asp544Asn AKA p.D528N
Muslim Arabs	21	LIFR:Stuve-Wiedemann syndrome/Schwartz-Jampel type 2 syndrome–LIFR related	c.2472_2476delTATGT p.Ser824Argfs*41
Muslim Arabs	21	MAN1B1:Mental retardation, Autosomal Recessive 15 (Congential Disorder Glycoglation)	c.1863G>A p.Trp621Ter
Muslim Arabs	21	ISPD:Muscular dystrophy-dystroglycanopathy (congenital with brain and eye anomalies), type A, 7	c.165dupG
Druze	22	ATP7B:Wilson disease	c.3649_3654delGTTCTG c.3648del6bp
Druze	22	GATC:Hypertophic Cardiomyopathy	c.233T>G p.M78R
Druze	22	TBX19:Adrenocorticotropic hormone deficiency	c.574_577delATAG p.Ile192Profs*2
Muslim Arabs	23	GLDC:Glycine encephalopathy and non-ketoic hyperglycinemia, GLDC-related	c.2T>C p.Met1Thr
Muslim Arabs	24	CC2D1A:Mental retardation, Autosomal Recessive 3 - MRT3	c.1468+1_1824-1del p.G408fsX437
Muslim Arabs	24	IGHMBP2:Neuronopathy, distal hereditary motor, type VI	c.114delA p.Glu39Serfs*10
Muslim Arabs	24	CEP152:Microcephaly 9, primary, Autosomal Recessive	c.2281-2A>G
Muslim Arabs	24	MED25:Basel-Vanagaite-Smirin-Yosef syndrome	c.116A>G p.Tyr39Cys
Muslim Arabs	24	DFNB59:Deafness, Autosomal Recessive 59	c.406C>T p.Arg136Ter
Druze	25	AGXT:Hyperoxaluria, primary, type I	c.33insC p.Lys12Glnfs*156
Druze	25	C8orf37:Retinitis pigmentosa 64	c.545A>G p.Gln182Arg
Druze	25	HPD:Thyrosinemia type III	c.415-1G>A Intron
Druze	25	NGLY1:Congenital disorder of deglycosylation	c.1294G>T p.Glu432Ter
Druze	25	ROGDI:Kohlschutter-Tonz syndrome	c.469C>T p.Arg157Ter
Druze	25	RYR1:Minicore myopathy with external ophthalmoplegia	c.9623C>T p.Pro3208Leu
Muslim Arabs, Bedouins	26	HSPD1:Leukodystrophy, hypomyelinating, 4, HLD4 (HSP60)	c.86A>G p.Asp29Gly
Muslim Arabs, Bedouins	26	CASQ2:Ventricular tachycardia, catecholaminergic polymorphic, 2	c.919G>C p.Asp307His
Muslim Arabs, Bedouins	26	TBCE:Hypoparathyroidism retardation dysmorphism syndrome	c.155_166delGCCACGAAGGGA p.Ser52Thrfs*473
Muslim Arabs, Bedouins	26	NPHS1:Nephrotic syndrome type 1	c.2104G>A p.Gly702Arg
Muslim Arabs	27	DHCR7:Smith Lemli Opitz syndrome	c.755A>G p.Asn252Ser
Muslim Arabs	28	NUP62:Striatonigral degeneration, Infantile Bilateral Striatal Necrosis (IBSN)	c.1172A>C p.Gln391Pro
Muslim Arabs	28	ADGRG1:Polymicrogyria, bilateral frontal	c.1167+3G>C
Muslim Arabs	29	ALPL:Hypophosphatasia, infantile	c.1348C>T p.Arg450Cys AKA p.R433C
Muslim Arabs	29	CEP290:Meckel syndrome 4	c.1225delA p.Ile409PhefsX5
Druze	30	INSR:Leprechaunism, Donohue syndrome	c.167T>C p.I56T
Druze	30	ATP7B:Wilson disease	c.3649_3654delGTTCTG c.3648del6bp
Druze	30	GATC:Hypertophic Cardiomyopathy	c.233T>G p.M78R
Druze	30	ERCC6:Cockayne syndrome, type B	c.1035_1036insT p.Lys345Asnfs*24
Druze	30	AGXT:Hyperoxaluria, primary, type I	c.584T>G p.Met195Arg AKA 706T>G
Druze	30	ROGDI:Kohlschutter-Tonz syndrome	c.469C>T p.Arg157Ter
Druze	31	ERCC6:Cockayne syndrome, type B	c.1035_1036insT p.Lys345Asnfs*24
Druze	31	AGXT:Hyperoxaluria, primary, type I	c.584T>G p.Met195Arg AKA 706T>G
Druze	31	FERMT1:Kindler syndrome	c.-1500_-19+470del
Druze	31	ROGDI:Kohlschutter-Tonz syndrome	c.469C>T p.Arg157Ter c.469C>T
Druze	31	FANCA:Fanconi anemia, complementation group A	c.3788_3790delTCT c.3785_3787del3
Christian Arabs	32	ATM:Ataxia-telangiectasia	c.2284_2285delCT
Christian Arabs	32	HEXB:Sandhoff disease, infantile, juvenile, and adult forms	c.1082+5G>A
Christian Arabs	32	PPP1R13L:Cardio-Cutaneous Syndrome DCM	c.2241C>G p.Tyr747Ter
Christian Arabs	32	SPG11:Spastic paraplegia 11, Autosomal Recessive	c.4339C>T p.Gln1447Ter
Druze	32	DBT:Maple syrup urine disease, type II	c.581C>G p.Ser194Ter AKA p.S133X
Druze	32	GAA:Pompe (Glycogen storage disease type II)	c.1064T>C p.Leu355Pro
Druze	32	GAA:Pompe (Glycogen storage disease type II)	c.1210G>A p.Asp404Asn
Druze	32	IDUA:Mucopolysaccharidosis Ih - Hurler syndrome	c.1096A>C p.Thr366Pro
Muslim Arabs, Bedouins	32	TK2:Mitochondrial DNA depletion syndrome 2 (myopathic type)	c.635T>A p.Ile212Asn AKA c.542T>A p.I181N
Muslim Arabs	33	F7:Factor VII deficiency	c.1256C>T p.Thr359Met
Druze	34	PEPD:Prolidase deficiency	c.605C>T p.Ser202Phe
Druze	34	ERCC6:Cockayne syndrome, type B	c.1035_1036insT p.Lys345Asnfs*24
Druze	34	MCOLN1:Mucolipidosis IV	c.964C>T:p.Arg322Ter
Druze	34	MCOLN1:Mucolipidosis IV	c.1207C>T p.Arg322Ter
Druze	34	AGXT:Hyperoxaluria, primary, type I	c.584T>G p.Met195Arg AKA 706T>G
Druze	34	DNAH5:Ciliary dyskinesia, primary, 3	c.8011-2A>G IVS48-2A>G
Muslim Arabs	35	CRB1:Leber congenital amaurosis 8	c.4121_4130delCAACTCAGGG p.Ala1374Glufs*20 AKA exon12del4121-4130
Muslim Arabs	35	BTD:Biotinidase deficiency	c.100G>A p.Gly34Ser AKA p.G35S
Muslim Arabs	35	SNAP29:Cerebral dysgenesis, neuropathy, ichthyosis, and palmoplantar keratoderma syndrome - CEDNIK Syndrome	c.223delG p.Val75Serfs*28 AKA c.220delG
Muslim Arabs	35	TK2:Mitochondrial DNA depletion syndrome 2 (myopathic type)	c.635T>A p.Ile212Asn AKA c.542T>A p.I181N
Druze	36	ERCC6:Cockayne syndrome, type B	c.1035_1036insT p.Lys345Asnfs*24
Druze	36	MCOLN1:Mucolipidosis IV	c.964C>T:p.Arg322Ter
Druze	36	MCOLN1:Mucolipidosis IV	c.1207C>T p.Arg322Ter
Druze	36	PEPD:Prolidase deficiency	c.605C>T p.Ser202Phe
Druze	36	AGXT:Hyperoxaluria, primary, type I	c.584T>G p.Met195Arg AKA 706T>G
Druze	36	INSR:Leprechaunism, Donohue syndrome	c.167T>C p.I56T p.156T
Muslim Arabs	37	PLAA:Complex hereditary spastic paraparesis	c.2254C>T p.L752F
Muslim Arabs	37	VPS37A:Spastic paraplegia 53, Autosomal Recessive	c.1146A>T p.Lys382Asn
Christian Arabs	38	MOCS2:Molybdenum cofactor deficiency	c.226g>A p.Gly76Arg
Druze	38	BCKDHB:Maple syrup urine disease, type Ib	c.1016C>T p.Ser339Leu AKA Ser289Leu
Druze	38	HEXA:Tay-Sachs disease	c.835T>C p.Ser279Pro
Druze	38	HEXA:Tay-Sachs disease	c.496delC p.Arg166Alafs*33
Druze	38	INSR:Leprechaunism, Donohue syndrome	c.167T>C p.I56T p.156T
Muslim Arabs	39	PLA2G6:Infantile neuroaxonal dystrophy 1 (INAD)	c.2251G>A p.Glu751Lys
Druze	40	ERRC8:Cockayne syndrome, type A	c.843+1G>C
Muslim Arabs, Bedouins	41	RAG1:Severe combined immudeficiency, B cell-negative, RAG1-related	c.1361T>A p.Leu454Gln
Muslim Arabs, Bedouins	42	HSPD1:Leukodystrophy, hypomyelinating, 4, HLD4 (HSP60)	c.86A>G p.Asp29Gly
Muslim Arabs, Bedouins	42	CASQ2:Ventricular tachycardia, catecholaminergic polymorphic, 2	c.919G>C p.Asp307His
Muslim Arabs, Bedouins	42	TBCE:Hypoparathyroidism retardation dysmorphism syndrome	c.155_166delGCCACGAAGGGA p.Ser52Thrfs*473
Muslim Arabs	43	ATM:Ataxia-telangiectasia	c.497del7514 c.497del17514bp
Muslim Arabs	43	AGXT:Hyperoxaluria, primary, type I	c.33insC p.Lys12Glnfs*156
Muslim Arabs	44	ATM:Ataxia-telangiectasia	c.6672_6680delGGCTCTACGinsCTC p.Met2224Ilefs*44 AKA c.6672delGG/delTACG
Muslim Arabs	44	DGUOK:Mitochondrial DNA depletion syndrome (hepatocerebral type)	c.255delA p.Ala86Profs*13 AKA c.204delA
Muslim Arabs	44	ATP7B:Wilson disease	c.1544G>A G515D
Muslim Arabs, Bedouins	45	HSPD1:Leukodystrophy, hypomyelinating, 4, HLD4 (HSP60)	c.86A>G p.Asp29Gly
Muslim Arabs, Bedouins	45	CASQ2:Ventricular tachycardia, catecholaminergic polymorphic, 2	c.919G>C p.Asp307His
Muslim Arabs, Bedouins	45	TBCE:Hypoparathyroidism retardation dysmorphism syndrome	c.155_166delGCCACGAAGGGA p.Ser52Thrfs*473
Christian Arabs	46	AIRE:Autoimmune Polyendocrinopathy-Candidiasis-Ectodermal Dystrophy (APECED)	c.47C>T p.Thr16Met
Muslim Arabs, Bedouins	47	SGCG:Muscular dystrophy, limb-girdle, type 2C	c.525delT p.Phe175Leufs*20
Muslim Arabs, Bedouins	48	NPHS1:Nephrotic syndrome type 1	c.2104G>A p.Gly702Arg
Muslim Arabs	49	POC1A:Short stature, onychodysplasia, facial dysmorphism, and hypotrichosis	c.512T>C p.Leu171Pro
Muslim Arabs	50	VDR:Rickets, vitamin D-resistant, type IIA	c.885C>A p.Tyr295Ter
Muslim Arabs	51	SARS2:Hyperuricemia, pulmonary hypertension, renal failure, and alkalosis	c.1169A>G p.Asp390Gly AKA c.1175A>G
Muslim Arabs	51	GALC:Krabbe disease	c.1630G>A p.Asp544Asn AKA p.D528N
Muslim Arabs, Bedouins	52	NTRK1:Insensitivity to pain, congenital, with anhidrosis (CIPA)	c.2066C>T p.Pro689Leu AKA c.1976C>T
Muslim Arabs, Bedouins	52	FKRP:Muscular dystrophy-dystroglycanopathy (limb-girdle), type C, 5	c.160C>T p.Arg54Trp
Muslim Arabs	53	ATM:Ataxia-telangiectasia	c.497del7514 c.497del17514bp
Muslim Arabs	54	TMEM216:Meckel syndrome 2	c.230G>C p.Gly77Ala
Muslim Arabs	55	ATM:Ataxia-telangiectasia	c.497del7514 c.497del17514bp
Druze	56	ASL:Argininosuccinic aciduria	c.346C>T p.Gln116Ter
Druze	56	CPS1:Carbamoylphosphate synthetase I deficiency	c.3265C>T p.Arg1089Cys
Druze	56	CYP27A1:Cerebrotendinous xanthomatosis	c.355delC p.Arg119Glyfs*24
Druze	56	PEPD:Prolidase deficiency	c.605C>T p.Ser202Phe
Druze	56	FANCA:Fanconi anemia, complementation group A	c.3788_3790delTCT c.3785_3787del3

## Sheet: Negev Bedouins
ALL THE TRIBES
Hypoparathyroidism retardation dysmorphism syndrome	TBCE	c.155_166delGCCACGAAGGGA p.Ser52Thrfs*473
Congenital insensitivity to pain with anhidrosis (CIPA)	NTRK1	c.1842_1843insT	p.Pro615Serfs*12
SPECIFIC TRIBE
disease	gene	variant c	variant p
Acyl-CoA dehydrogenase, very long chain deficiency	ACADVL	c.65C>A	p.Ser22Ter
Adams Oliver syndrome	EOGT	c.1074delA	p.Gly359Aspfs
Agenesis of the corpus callosum with facial anomalies and cerebellar ataxia	FRMD4A	c.2134_2146dupCTGGAGTCCCAGG	p.Gly716Alafs
Ataxia telangiectasia like disorder	MRE11A	c.290A>G	p.Gln97Arg
Bardet-Biedl syndrome 11	TRIM32	c.388C>T	p.Pro130Ser
Bardet-Biedl syndrome 2	BBS2	c.224T>G	p.Val75Gly
Bardet-Biedl syndrome 3	ARL6	c.364C>T	p.Arg122Ter
Bardet-Biedl syndrome 4	BBS4	c.884G>C	p.Arg295Pro
Bare lymphocyte syndrome, type II	RFX5	c. 715C>T	p. Arg239Ter
Bartter syndrome, infantile variant with sensorineuronal deafness	BSND	c.28G>A	p.Gly10Ser
Birk-Landau-Perez syndrome	SLC30A9	c.1049_1051delCAG	p.Ala350del
Cardiomyopathy dilated and left ventricular non-compaction	PLEKHM2	c.2156_2157delAG	p.Lys645AlafsTer12
Cardiomyopathy dilated, neonatal isolated	SDHA	c.1664G>A	p.Gly555Glu
Carnitine-acylcarnitine translocase deficiency	SLC25A20	c.713A>G	p.Gln238Arg
Cone-rod dystrophy 3	ABCA4	c.834delT	Frameshift
Congenital disorder of glycosylation, type IId	B4GALT1	c.61C>T
Congenital hyperammonemia, type 1	CPS1	c.3392C>T	p.Ser1131Leu
Congenital insensitivity to pain with anhidrosis (CIPA)	NTRK1	c.2066C>T	p.Pro689Leu
Desmosterolosis	DHCR24	c.307C>T	p.Arg103Cys
Diabetes insipidus, nephrogenic	AQP2	c.83T>C	p.Leu28Pro
Dihydrolipoamide Dehydrogenase Deficiency	DLD	c.1436 A>T	p.Asp479Val
Dihydropyrimidine dehydrogenase deficiency	DPYD	c.85T>C
Epidermolysis bullosa, pyloric atresia and aplasia cutis congenita (Carmi syndrome)	ITGB4	2,279-BP DEL
Epidermolysis bullosa simplex, AR KRT14 related	KRT14	c.915G>A	p.Trp305Ter
Glutaric aciduria type I	GCDH	c.505+1G>A
Hemolytic uremic syndrome, Complement H factor 1 deficiency	CFH	c.3677_*4del24
Hyper-IgE recurrent infection syndrome, autosomal recessive	DOCK8	c.5132C>G	p.Ser1711Ter
Hyperinsulinemic hypoglycemia, familial, 1	ABCC8	c.2506C>T	p.Arg837Ter
Hyperinsulinemic hypoglycemia, familial, 2	KCNJ11	c.-134G>T
Hypomagnesemia, primary congenital	TRPM6	c.2009+1G>A	IVS16DS, G-A, +1
Hypotonia - cystinuria syndrome	SLC3A1, PREPL		deletion
Hypotonia, infantile, with psychomotor retardation and characteristic facies 2	UNC80	c.151C>T	p.Arg51Ter
Infantile bilateral striatal necrosis (Strionigral degeneration)	NUP62	c.1172A>C	p.Gln391Pro
Inflammatory bowel disease	IL10R1	Splice site mutation leading to deletion of 18 last bp of exon 4
Leber congenital amaurosis 1	GUCY2D	c.2129C>T	p.Ala710Val
Leber congenital amaurosis 10	CEP290	c.2010_2011delA	p.Ile556Phefs*17
Lethal contractural syndrome 2	ERBB3	c.1184-9A>G	IVS10 as A-G -9
Lethal contractural syndrome 3	PIP5K1C	c.757G>A	p.Asp253Asn
Lethal contractural syndrome 4	MYBPC1	c.952C>T	p.Arg318Ter
Leukodystrophy, hypomyelinating, 3	AIMP1	c.292_293delCA	p.Gln98ValfsTer30
Maple syrup urine disease	BCKDHA	c.859C>T	p.Arg287Ter
Merosin deficiency muscular dystrophy	LAMA2	c.8689C>T	p.Arg2897Ter
Mitochondrial complex III deficiency, nuclear type 4	UQCRQ	c.134C>T	p.Ser45Phe
Myotonia congenita, recessive	CLCN1	c.1444G>A/c.1586C>T	p.Gly482Arg/p.Ala529Val
Nephronophthisis infantile	INVS	c.2719C>T	p.Arg907Ter
Neuroaxonal dystrophy, infantile	PLA2G6	c.2070_2072delTGT	p.Val691del
Niemann-Pick type C disease	NPC1	c.1211G>A	p.Arg404Gln
Osteogenesis imperfecta, type XIV	TMEM38B	c.455 542del	p.Gly152AlafsTer5
POR deficiency	POR	c.1615G>A	p.Gly539Arg
Renal tubular acidosis, SLC4A4 related	SLC4A4	c.2321G>A	p.Gly774Glu
Sialic acid storage disorder, infantile	SLC17A5	c.983G>A	p.Gly328Glu
Syndrome of hypotonia and psychomotor developmental delay	CCDC174	c.1404A>G	p.*468Trpext*6
Weissenbacher-Zweymuller syndrome	COL11A2	c.3991C>T	p.Arg1331Ter
Growth hormone deficiency, isolated, type IA	GH1	c.456+5G>C
